# Supplementary material for: Prevalence and Characterization of ESBL/AmpC Producing Escherichia coli from Fresh Meat in Portugal
Source: Antibiotics (Basel). 2021 Nov 1;10(11):1333. doi: 10.3390/antibiotics10111333 (PMC8615096; doi:10.3390/antibiotics10111333)
Supplement: Supplementary file 1 [file antibiotics-10-01333-s001.zip]

Archive with 1 entries (1 files):
- antibiotics-1436525-supplementary.pdf
